# Supplementary material for: Exploring the Surface: Sampling of Potential Skin Cancer Biomarkers Kynurenine and Tryptophan, Studied on 3D Melanocyte and Melanoma Models
Source: Biomolecules. 2024 Jul 9;14(7):815. doi: 10.3390/biom14070815 (PMC11274760; doi:10.3390/biom14070815)
Supplement: Supplementary file 1 [file biomolecules-14-00815-s001.zip]

Archive with 1 entries (1 files):
- Supplementary materials_final_Proofread.pdf
